# Supplementary material for: COMBI-r: A Prospective, Non-Interventional Study of Dabrafenib Plus Trametinib in Unselected Patients with Unresectable or Metastatic BRAF V600-Mutant Melanoma
Source: Cancers (Basel). 2023 Sep 6;15(18):4436. doi: 10.3390/cancers15184436 (PMC10526829; doi:10.3390/cancers15184436)
Supplement: Supplementary file 1 [file cancers-15-04436-s001.zip]

Archive with 1 entries (1 files):
- cancers-2530573-supplementary.pdf
